# Supplementary material for: Evaluation of Spectrum-Aided Visual Enhancer (SAVE) in Esophageal Cancer Detection Using YOLO Frameworks
Source: Diagnostics (Basel). 2024 May 29;14(11):1129. doi: 10.3390/diagnostics14111129 (PMC11171540; doi:10.3390/diagnostics14111129)
Supplement: Supplementary file 1 [file diagnostics-14-01129-s001.zip]

Archive with 1 entries (1 files):
- diagnostics-2964049-supplementary.pdf
